# Supplementary material for: Local and substrate-specific S-palmitoylation determines subcellular localization of Gαo
Source: Nat Commun. 2022 Apr 19;13:2072. doi: 10.1038/s41467-022-29685-8 (PMC9018777; doi:10.1038/s41467-022-29685-8)
Supplement: Supplementary file 12 — Source Data [file 41467_2022_29685_MOESM12_ESM.zip]

Archive with 2 entries (2 files):
- Source Data.xlsx
- Uncropped WBs.pdf
