# Supplementary material for: Local and substrate-specific S-palmitoylation determines subcellular localization of Gαo
Source: Nat Commun. 2022 Apr 19;13:2072. doi: 10.1038/s41467-022-29685-8 (PMC9018777; doi:10.1038/s41467-022-29685-8)
Supplement: Supplementary file 12 — Source Data [file 41467_2022_29685_MOESM12_ESM.zip › Source Data.xlsx]

## Sheet: Figure 1e
Gαo	Gαo-Nt7	Gαo-Nt31
2.48717	1.95707	3.56785
3.38212	5.90862	4.82184
3.14396	5.59185	4.47894
2.13435	7.05432	4.09078
2.39904	5.3483	3.72676
2.24006	6.00356	4.22507
2.14332	4.93361	5.13689
2.26614	5.44628	6.18993
1.71638	4.45428	4.02276
1.67723	5.00916	4.65481
1.47025	5.13153	4.16808
3.0574	4.24693	4.80468
3.26211	3.79168	3.66765
2.74215	3.75708	5.69143
3.44019	3.87535	4.43957
2.13792	5.24866	3.18849
2.0799	5.36467	3.55558
2.6672	3.88901	4.64981
3.46473	7.63604	4.18173
1.80984	8.01705	2.73104
2.37587	5.96879	2.21652
2.35973	5.92377	3.11965
1.91612	5.14305	5.1329
3.16427	6.44117	3.98576
3.17824	5.83744	2.31437
2.8775	7.2824	3.20337
3.46472	5.80894	2.55846
2.08934	5.79898	2.43832
1.46401	5.17195	2.5592
3.08002	6.07121	2.51903
2.05107	4.9716	4.82057
2.23839	5.46118	2.58188
1.733	5.84776	3.27964
2.55745	5.91017	5.18661
2.2724	6.17507	4.24236
3.49874	4.96758	2.62516
4.10044	4.04415	2.64141
3.79032	5.00524	2.67666
1.54633	4.16587	2.41675
1.59176	5.42156	3.44574
3.62821	4.84351	3.3805
3.58491	8.07168	3.96888
2.32613	5.13298	3.78774
2.39287	7.38119	5.00725
2.64702	7.21368	5.02422
2.7645	6.18022	4.045
2.40556	7.75639	3.18934
3.67809	3.9706	3.5454
2.67788	4.15062	4.59945
2.85986	7.23462	3.69235
3.00031	6.86702	3.63339
3.64434	6.28461	2.86268
2.27858	5.05786	2.98445
2.02866	5.57276	3.95477
3.77817	5.08932	3.1195
4.82011	6.965	3.02196
2.84777		2.92502
3.13872		4.6236
		4.41137
		4.09346
		4.48323

## Sheet: Figure 1f,t; 2c,f
Gαo	Gαo-Nt7	Gαo-Nt31	Gαo-S6C-Nt7	MGNC-Nt7	MGNC-Gαo
1.99581	0.60865	1.05249	2.58797	1.70937	0.979478
1.48488	0.539647	1.29278	1.71247	1.38678	1.01472
1.65078	0.923782	1.16706	0.935359	1.36126	2.06047
1.03144	0.70913	2.10862	1.08875	2.19323	2.1278
2.11796	1.03974	2.03888	2.04857	2.47073	2.18151
1.52032	0.671774	1.47658	1.97151	1.59764	1.59149
1.35453	1.49433	1.1409	1.65917	1.01922	1.58999
1.86808	0.796008	1.49489	1.94981	1.40086	2.30991
1.51038	1.00615	1.23962	1.36577	2.149	1.20329
1.50204	1.20262	1.61623	1.64348	2.23284	1.91581
1.43462	0.879077	1.31539	1.08234	1.62097	3.02721
1.3474	1.20342	1.17311	2.03263	1.67719	1.81357
1.05307	1.36127	1.1122	2.1597	1.59195	0.987414
0.962952	0.947656	1.24217	2.91497	1.60673	1.22595
1.13678	0.981726	1.29792	2.20865	1.8848	3.07331
1.84353	0.871491	1.86169	2.56822	2.10023	2.66757
1.14966	1.08241	1.35371	1.38822	1.92942	1.4191
1.35959	1.02353	1.91069	2.05182	1.34211	2.57689
1.44649	0.714239	1.38005	1.09353	1.75936	3.1133
1.47256	0.74635	1.50314	1.04487	1.70015	2.18677
2.01758	0.633601	1.02732	1.34158	2.3354	1.65097
1.28986	0.67839	1.65727	1.63632	1.82504	1.1601
1.43165	0.614411	1.37385	2.59038	1.37607	2.01663
1.26754	1.52766	1.68318	1.51949	2.96519	1.24738
0.886076	0.962815	1.60065	1.98939	2.20193	1.73875
2.61986	0.774398	2.18597	2.36949	1.6547	1.68009
2.93597	0.80993	1.25789	2.3955	1.07242	2.10246
1.69384	0.975843	1.44737	1.85937	1.81157	1.77555
1.23831	1.30627	1.32897	2.16125	1.06576	2.21967
1.13144	1.0397	0.75665	1.80285	1.51903	2.3406
2.08304	0.997874	1.28804	1.83993	0.917304	2.13289
0.90405	1.18743	0.869013	2.09483	2.82829	2.36876
1.56576	0.951711	1.40429	1.7768	1.16282	1.69661
1.97557	1.05287	1.54196	2.27251	1.11309	2.05841
2.52087	0.844702	2.18872	1.61726	1.66614	1.50039
2.09438	1.23925	2.12978	1.50928	2.28108	1.43842
1.31085	1.08612	1.77012	2.11818	2.01398	1.8588
0.928982	1.44831	1.44626	1.61483	1.87275	1.56635
1.7057	1.5118	1.85109	2.36273	1.10255	1.6485
2.37232	1.7895	1.10601	2.09081	2.02639	1.22847
1.29784	1.30757	1.52102	2.61057	1.26709	2.0341
1.7145	1.22084	0.895559	1.90781	2.21693	1.79302
1.25721	1.03776	1.34704	2.17786	2.40128	2.14004
1.66501	1.6335	2.84091	1.65167	1.78625	1.57084
1.15341	1.17817	1.04207	1.67134	1.68825	1.89879
1.22467	0.678073	1.53688	2.91879	1.93531	2.15272
1.40955	1.0103	1.81644	1.16774	2.00096
1.33708	1.06024	1.57267	1.27407	2.48347
1.07765	1.28529	1.3996	1.62887	2.44576
1.07753	1.29613	1.19534	1.40442	2.61755
1.32764	1.22529	1.61035	1.32279
1.21979	1.40344	2.00677	2.22856
1.60924	1.30607	1.31529	1.28463
1.38185	1.0615	1.6088	0.92136
1.52919	0.918039	1.54967	1.24105
1.65232	1.05794	1.43691	1.07187
1.33946		1.29266	1.33926
1.04879		1.24521	2.13081
		1.44573	1.19254
		1.71901	1.45894
		1.47892	1.14373
			2.33275
			2.11591

## Sheet: Figure 1h,l
	Cytosol						Membrane
Gαo	0.583483	0.59374	0.487475	0.435772	0.341196	0.35046	0.416517	0.40626	0.512525	0.564228	0.658804	0.64954
Gαo-Nt7	0.570117	0.578774	0.33507	0.535394	0.394758	0.374484	0.429883	0.421226	0.66493	0.464606	0.605242	0.625516
Gαo-Nt31	0.658174	0.557596	0.412452	0.366756	0.299119	0.535738	0.341826	0.442404	0.587548	0.633244	0.700881	0.464262
Gαo-G2L-Nt7	1	1			0.940642	0.997128	0	0			0.059358	0.002872
Gαo-C3N-Nt7	0.953296	0.974426			0.887737	0.903662	0.046704	0.025574			0.112263	0.096338
MGNC-Nt7	0.320491	0.294873	0.442361	0.365785	0.127747	0.159982	0.679509	0.705127	0.557639	0.634215	0.872253	0.840018
MGNTC-Nt7	0.64115	0.956501	0.949501	0.949907	0.626878	0.72828	0.35885	0.043499	0.050499	0.050093	0.373122	0.27172

## Sheet: Figure 1p,q
Gαo-Nt7			MGNC-Nt7			MGNC-Nt7
Control	2-BrPal	PalmB	Control	2-BrPal	PalmB	Control	2-BrPal	PalmB
1	0.0206832	1.74378	1	0.0197189	1.43604	0.0858422	0.0144807	0.11969
1	0.0163078	1.60928	1	0.0231556	1.5954	0.101613	0.0160349	0.121156
1	0.0245755	1.39141	1	0.0205378	1.36004	0.0875465	0.0144069	0.139609

## Sheet: Figure 2d,g
Gαo-Nt7	MGNC-Nt7	MGNTC-Nt7	Gαo	MGNC-Gαo
0.834	0.445	0.819	0.725	0.384
0.892	0.442	0.859	0.743	0.495
0.829	0.278	0.86	0.884	0.116
0.865	0.355	0.885	0.879	0.491
0.797	0.455	0.83	0.821	0.393
0.82	0.14	0.889	0.822	0.507
0.854	0.459	0.91	0.84	0.562
0.854	0.381	0.796	0.743	0.382
0.884	0.259	0.842	0.709	0.317
0.833	0.537	0.874	0.846	0.281
0.81	0.373	0.864	0.77	0.595
0.894	0.55	0.797	0.874	0.74
0.853	0.604	0.812	0.827	0.384
0.895	0.538	0.881	0.819	0.225
0.823	0.706	0.845	0.835	0.274
0.864	0.687	0.894	0.689	0.252
0.867	0.556	0.845	0.885	0.588
0.869	0.413	0.848	0.763	0.598
0.884	0.454	0.918	0.883	0.573
0.845	0.5	0.788	0.834	0.597
0.871	0.616	0.803	0.844	0.331
0.899	0.456	0.88	0.924	0.501
0.881	0.47	0.893	0.895	0.532
0.872	0.11	0.875	0.856	0.267
0.894	0.541	0.888	0.873	0.155
0.896	0.299	0.925	0.864	0.302
0.891	0.702	0.939	0.841	0.196
0.855	0.522	0.864	0.862	0.327
0.901	0.529	0.918	0.771	0.285
0.903	0.487	0.906	0.837	0.34
0.866	0.377	0.855	0.826	0.162
0.847	0.304	0.858	0.715	0.348
0.898	0.448	0.896	0.829	0.478
	0.408	0.893	0.821	0.133
	0.134	0.85	0.826	0.559
	0.291	0.851	0.775	0.712
		0.83	0.828	0.608
		0.897	0.785	0.546
		0.887	0.827
			0.776
			0.885
			0.791
			0.832
			0.831
			0.824
			0.89
			0.868

## Sheet: Figure 2n
Minutes	Gαo-Nt7 - DMSO
0	0.954	0.948	0.962	0.926	0.947	0.956	0.927	0.895	0.952	0.882	0.955	0.954	0.954	0.929	0.938	0.917	0.915	0.944	0.923	0.945
5	0.956	0.934	0.957	0.938	0.957	0.955	0.906	0.871	0.916	0.919	0.943	0.892	0.956	0.945	0.949	0.875	0.893	0.945	0.916	0.944
10	0.951	0.956	0.951	0.919	0.961	0.94	0.876	0.864	0.906	0.914	0.942	0.942	0.978	0.925	0.952	0.872	0.896	0.95	0.921	0.935
15	0.953	0.956	0.938	0.959	0.941	0.943	0.919	0.897	0.905	0.889	0.96	0.916	0.966	0.931	0.943	0.896	0.907	0.934	0.914	0.965
20	0.91	0.947	0.915	0.953	0.916	0.929	0.91	0.849	0.971	0.924	0.941	0.935	0.968	0.935	0.938	0.902	0.892	0.916	0.911	0.936
25	0.937	0.937	0.946	0.942	0.931	0.933	0.921	0.881	0.936	0.921	0.922	0.915	0.962	0.939	0.943	0.871	0.888	0.926	0.921	0.946
30	0.961	0.955	0.94	0.948	0.922	0.938	0.917	0.87	0.946	0.897	0.933	0.883	0.951	0.934	0.944	0.884	0.8779	0.926	0.927	0.944
35	0.966	0.951	0.932	0.931	0.865	0.923	0.924	0.835	0.942	0.924	0.947	0.882	0.918	0.929	0.944	0.883	0.876	0.933	0.919	0.945
40	0.949	0.941	0.934	0.941	0.898	0.935	0.91	0.917	0.93	0.891	0.922	0.943	0.94	0.924	0.919	0.86	0.883	0.929	0.891	0.946
45	0.92	0.956	0.947	0.937	0.881	0.938	0.911	0.924	0.906	0.926	0.921	0.89	0.873	0.911	0.933	0.864	0.859	0.919	0.862	0.933
Minutes	Gαo-Nt7 - Palmostatin B
0	0.955	0.958	0.926	0.919	0.945	0.96	0.951	0.939	0.952	0.944	0.972	0.968	0.963	0.975	0.948	0.924	0.941	0.936	0.936	0.946
5	0.965	0.939	0.942	0.926	0.957	0.939	0.963	0.932	0.954	0.947	0.978	0.961	0.961	0.968	0.948	0.93	0.966	0.964	0.929	0.954
10	0.953	0.961	0.934	0.954	0.947	0.923	0.919	0.921	0.935	0.962	0.981	0.961	0.954	0.958	0.951	0.943	0.929	0.963	0.939	0.945
15	0.96	0.951	0.899	0.955	0.897	0.9	0.879	0.962	0.956	0.955	0.955	0.955	0.96	0.938	0.928	0.915	0.889	0.938	0.94	0.934
20	0.949	0.899	0.875	0.932	0.824	0.821	0.807	0.856	0.915	0.905	0.943	0.924	0.919	0.901	0.872	0.879	0.792	0.905	0.903	0.873
25	0.927	0.838	0.846	0.899	0.754	0.777	0.813	0.814	0.924	0.849	0.903	0.885	0.873	0.883	0.86	0.838	0.719	0.888	0.88	0.792
30	0.9	0.826	0.817	0.879	0.608	0.653	0.728	0.7	0.899	0.837	0.835	0.854	0.837	0.826	0.779	0.787	0.647	0.86	0.878	0.759
35	0.822	0.775	0.76	0.824	0.493	0.62	0.712	0.679	0.869	0.675	0.843	0.794	0.816	0.804	0.761	0.715	0.59	0.797	0.827	0.617
40	0.798	0.74	0.71	0.754	0.534	0.584	0.71	0.736	0.826	0.625	0.863	0.827	0.711	0.72	0.727	0.697	0.582	0.83	0.826	0.564
45	0.782	0.76	0.653	0.731	0.489	0.497	0.643	0.643	0.824	0.577	0.775	0.783	0.712	0.716	0.723	0.731	0.5	0.771	0.832	0.606
Minutes	MGNC-Nt7 - DMSO
0	0.692	0.77	0.699	0.757	0.41	0.373	0.525	0.633	0.561	0.569	0.558	0.525	0.353	0.541	0.562	0.548
5	0.7	0.723	0.635	0.709	0.46	0.481	0.537	0.703	0.582	0.602	0.554	0.533	0.463	0.692	0.505	0.509
10	0.713	0.739	0.692	0.727	0.578	0.659	0.535	0.709	0.564	0.533	0.586	0.561	0.458	0.623	0.61	0.524
15	0.708	0.726	0.696	0.71	0.623	0.622	0.579	0.708	0.565	0.541	0.557	0.713	0.477	0.665	0.546	0.557
20	0.735	0.793	0.587	0.786	0.578	0.55	0.535	0.703	0.567	0.573	0.613	0.63	0.574	0.769	0.503	0.503
25	0.679	0.814	0.563	0.806	0.616	0.563	0.539	0.697	0.575	0.652	0.628	0.701	0.6	0.791	0.552	0.484
30	0.723	0.784	0.618	0.819	0.645	0.602	0.54	0.725	0.623	0.566	0.652	0.693	0.68	0.683	0.523	0.436
35	0.723	0.791	0.621	0.782	0.661	0.526	0.479	0.723	0.596	0.605	0.703	0.683	0.651	0.689	0.491	0.447
40	0.748	0.794	0.451	0.799	0.654	0.534	0.503	0.749	0.587	0.585	0.694	0.764	0.698	0.7	0.602	0.547
45	0.703	0.673	0.326	0.71	0.572	0.564	0.44	0.72	0.562	0.556	0.737	0.71	0.726	0.694	0.549	0.54
Minutes	MGNC-Nt7 - Palmostatin B
0	0.703	0.487	0.573	0.384	0.529	0.618	0.583	0.556	0.538	0.553	0.67	0.754	0.711	0.399	0.665	0.418	0.625	0.528	0.693	0.5
5	0.436	0.348	0.578	0.425	0.482	0.617	0.485	0.555	0.408	0.587	0.703	0.764	0.618	0.536	0.46	0.551	0.642	0.424	0.677	0.635
10	0.631	0.508	0.498	0.509	0.524	0.706	0.536	0.641	0.423	0.585	0.745	0.767	0.542	0.34	0.551	0.579	0.572	0.418	0.831	0.665
15	0.423	0.483	0.466	0.518	0.518	0.67	0.532	0.591	0.406	0.513	0.746	0.731	0.618	0.39	0.419	0.52	0.594	0.49	0.607	0.571
20	0.589	0.532	0.509	0.574	0.513	0.631	0.493	0.6	0.487	0.51	0.617	0.753	0.645	0.483	0.595	0.58	0.508	0.555	0.509	0.493
25	0.446	0.552	0.504	0.558	0.478	0.489	0.504	0.665	0.434	0.529	0.734	0.692	0.58	0.508	0.584	0.52	0.537	0.604	0.585	0.537
30	0.514	0.663	0.431	0.643	0.421	0.523	0.51	0.691	0.51	0.512	0.808	0.724	0.582	0.572	0.494	0.553	0.434	0.646	0.588	0.534
35	0.523	0.632	0.389	0.575	0.409	0.561	0.512	0.578	0.459	0.516	0.726	0.747	0.595	0.425	0.601	0.558	0.584	0.711	0.626	0.515
40	0.764	0.68	0.494	0.518	0.506	0.545	0.538	0.709	0.466	0.486	0.786	0.641	0.526	0.509	0.563	0.559	0.656	0.582	0.67	0.657
45	0.686	0.745	0.552	0.584	0.574	0.523	0.551	0.749	0.556	0.5	0.788	0.603	0.463	0.388	0.543	0.629	0.628	0.58	0.604	0.489

## Sheet: Figure 3e
Seconds	Gαo-Nt7												MGNC-Nt7
0	1	1	1	1	1	1	1	1	1	1	1	1	1	1	1	1	1	1	1	1	1	1	1
5	1.00789	1.0481	1.14623	1.15901	0.948431	0.953144	0.999125	1.02074	1.00069	1.00003	1.02933	1.09997	1.08077	1.09798	1.04944	1.13105	1.03173	1.04695	1.06829	0.836448	1.10727	0.828771	0.866789
10	1.10193	1.20108	1.14539	1.16676	1.09083	1.00059	1.12545	1.21133	1.10807	1.05462	1.18125	1.08899	1.25844	0.997631	0.998674	1.00178	1.35758	1.03887	1.03477	0.849281	1.05051	0.905891	0.997523
15	1.11193	1.34546	1.31945	1.22216	1.15284	1.13162	1.31474	1.28628	1.14037	1.14915	1.10483	1.19643	1.46959	0.998928	1.10967	0.973211	1.04203	1.11598	1.10523	0.869844	0.977398	0.872999	0.934315
20	1.21151	1.64316	1.46475	1.3743	1.27145	1.17403	1.13122	1.2892	1.21704	1.32551	1.46466	1.21585	1.16875	0.951828	1.0716	0.966415	0.97744	1.14829	0.982452	1.00865	0.876236	0.946228	0.896234
25	1.29957	1.60737	1.53534	1.25357	1.41702	1.28365	1.23519	1.37616	1.31068	1.36912	1.39359	1.20777	1.11537	1.02787	1.21763	0.830866	0.877018	1.12751	1.02079	0.938788	0.879433	1.00592	1.08013
30	1.43266	2.01988	1.58642	1.31446	1.44014	1.39994	1.2704	1.39078	1.52711	1.63253	1.43851	1.32827	1.31633	1.00186	1.15418	0.952567	1.01447	1.2358	0.974005	1.01765	0.912427	1.05888	0.883706
35	1.5852	1.96382	1.45466	1.35	1.50662	1.4716	1.36171	1.58722	1.41178	1.738	1.49832	1.32939	1.39318	1.04693	1.26215	0.924652	0.93779	1.17814	1.17224	1.11346	1.07609	1.02839	0.913859
40	1.71822	2.04468	1.46624	1.3609	1.77881	1.51869	1.40974	1.56011	1.54045	1.70074	1.74711	1.38097	1.45054	0.9912	1.17075	1.04795	0.932793	1.24494	1.13508	1.24517	0.963808	1.51819	0.932828
45	1.70923	1.92572	1.52386	1.41064	1.81827	1.55619	1.48199	1.66947	1.57601	2.06432	1.70907	1.49019	1.35035	1.01083	1.20144	1.09984	1.26383	1.29497	1.00422	1.24525	1.06926	1.30263	1.06278
50	1.62682	2.228	1.6629	1.43439	1.86636	1.47856	1.3988	1.69416	1.6659	2.16361	1.90581	1.47611	1.39647	0.980539	1.08713	1.11902	1.42646	1.21216	0.96271	1.257	0.937646	1.24591	1.07113
55	1.58254	2.122	1.78775	1.38803	1.93743	1.60222	1.36945	1.79432	1.70609	1.97434	1.93991	1.53105	1.45367	0.999775	1.09575	1.16199	1.11249	1.3193	0.994794	1.45339	1.02573	1.19397	1.30705
60	1.64641	2.38148	1.61023	1.59517	2.063	1.66382	1.62814	2.03346	1.6827	2.08477	2.07639	1.5526	1.52324	1.02527	1.14111	1.24089	0.946606	1.1926	0.962251	1.31519	1.11388	1.38117	1.50588
65	1.71015	2.46007	1.62573	1.71219	2.15123	1.85048	1.67347	1.93442	1.70382	2.19083	2.28907	1.73414	1.38935	1.04857	1.18288	1.10305	0.985196	1.32789	1.11138	1.27322	1.06868	1.31532	1.22034
70	1.80387	2.61586	1.71136	1.68965	2.08133	1.7573	1.70843	2.02528	1.79936	2.48136	2.21881	1.69435	1.36579	1.03238	1.10493	1.22219	0.859998	1.30798	1.04325	1.44821	0.9625	1.24094	1.26055
75	1.77935	2.8494	1.68503	1.51143	2.15937	1.82334	1.79476	2.14867	1.81416	2.51736	2.18544	1.78761	1.38113	0.965422	1.18714	1.04449	0.920016	1.29896	1.09743	1.51823	1.08205	1.34131	1.36552
80	1.80113	2.71214	1.9125	1.58855	2.1529	2.0217	1.85606	2.10458	2.0408	2.27924	2.40621	1.61761	1.57652	0.974673	1.16602	1.07089	0.887131	1.38434	1.16907	1.53939	0.93343	1.54573	1.1388
85	1.81018	2.84421	1.95798	1.77017	2.21466	1.97087	2.18943	2.22453	1.99879	2.3777	2.38285	1.50254	1.41191	1.15743	1.15579	1.05899	0.994177	1.22696	1.07314	1.42984	0.992514	1.39873	1.26819
90	1.82298	2.85051	1.72602	1.85068	2.28537	1.97619	2.21315	2.23089	1.96923	2.17293	2.44266	1.74553	1.46604	1.25632	1.20977	1.08253	0.977157	1.27177	1.05209	1.41785	1.02638	1.24195	1.3692
95	1.83395	2.7815	1.75292	1.86489	2.28661	2.01849	1.99661	2.29169	2.00179	2.00558	2.64332	1.58676	1.51348	1.28751	1.11687	1.28161	0.976238	1.29707	1.2314	1.54083	1.03997	1.31116	1.30917
100	1.84618	3.06025	1.67943	1.83453	2.34744	1.93074	1.79673	2.24732	1.96067	2.31244	2.57171	1.56277	1.41223	1.31668	1.00057	1.26811	1.09896	1.34575	1.13541	1.56358	1.07057	1.20595	1.26741
105	1.82071	2.97005	1.77664	1.91561	2.43871	2.12858	2.03343	2.257	2.01429	2.73192	2.44691	1.70116	1.41536	1.69156	1.04858	1.16892	1.11923	1.29212	1.26768	1.61973	0.952108	1.19336	1.33182
110	2.00373	3.07743	1.58073	1.82209	2.46182	1.96911	2.38321	2.28897	2.14086	2.22462	2.75908	1.73831	1.24278	1.30765	1.03353	1.05618	1.0305	1.39385	1.16746	1.42534	1.19448	1.29634	1.43382
115	2.09756	2.94164	1.77085	1.71469	2.47971	2.14068	2.52674	2.12572	2.10784	2.40819	2.79253	1.70406	1.18935	1.26151	1.09489	1.09218	1.17616	1.37187	1.27305	1.44295	1.00996	1.2627	1.38448
120	2.00146	3.05721	1.70837	1.72309	2.63423	2.20532	2.21826	2.20702	2.16607	2.75966	2.76799	1.66451	1.24963	1.07502	1.19803	1.13845	1.07921	1.31755	1.26526	1.50277	1.03655	1.3276	1.3692
125	1.88183	3.01853	1.83546	1.93192	2.26089	2.08722	2.51394	2.35332	2.14391	3.08436	2.75892	1.72637	1.31607	1.20363	1.16763	1.11919	1.06148	1.27718	1.26529	1.42825	1.04106	1.20182	1.18764
130	1.93726	3.29055	1.81492	1.74425	2.32942	1.98339	2.38452	2.40224	2.12038	3.24432	2.94337	1.78029	1.37826	1.35221	1.28203	1.02233	1.14078	1.2802	1.14036	1.39481	1.19884	1.24341	1.2902
135	1.97501	3.32892	1.81361	1.7419	2.3434	2.30354	2.62324	2.23508	2.31301	3.26892	2.78014	1.72383	1.48238	1.23827	1.11649	1.03744	1.1875	1.43464	1.13368	1.46822	1.06395	1.48459	1.32312
140	2.06676	3.05971	1.84742	1.93192	2.38788	2.32548	2.59586	2.33017	2.28043	3.37205	2.77305	1.68129	1.54723	1.06306	1.03627	1.08227	1.11435	1.43632	1.24961	1.61153	0.881032	1.21647	1.27208
145	2.05423	3.05187	1.94957	1.93402	2.53899	2.13004	2.6672	2.24029	2.35482	3.15441	3.10984	1.61923	1.46524	1.1219	1.12605	1.22081	1.13298	1.37546	1.21811	1.57112	0.886628	1.22016	1.30797
150	2.04207	3.16198	1.80857	1.81329	2.41988	2.08073	2.55866	2.37189	2.23078	3.37536	3.04781	1.68169	1.44131	1.33004	1.10759	1.21726	1.25322	1.42511	1.24126	1.52015	0.833357	1.24151	1.26536
155	2.03864	3.24645	1.6939	1.979	2.50767	2.17186	2.70927	2.47971	1.94969	3.62564	3.22053	1.73618	1.6141	1.34601	1.12965	1.20107	1.31069	1.44543	1.28778	1.58885	0.972602	1.2874	1.39298
160	1.9525	3.08493	1.83462	1.78091	2.35266	2.16496	2.5977	2.33001	1.94555	3.07361	3.18565	1.69023	1.61866	1.23877	1.10162	1.26023	1.297	1.46331	1.51536	1.36341	0.945857	1.32209	1.38003
165	1.9641	3.06705	1.75684	2.04304	2.42187	1.97268	2.93626	2.37482	2.08586	3.34533	3.37931	1.78532	1.32546	1.85232	1.17293	1.24717	1.09451	1.4298	1.51588	1.49273	0.824637	1.11262	1.42412
170	1.97367	3.18701	1.71846	1.93685	2.39615	1.98754	2.90713	2.69278	1.99669	3.26702	3.39849	1.74527	1.33963	1.52572	1.24595	1.2402	1.00563	1.28699	1.25668	1.46901	0.94157	1.23231	1.50885
175	2.05421	3.02791	1.73676	2.03359	2.36844	2.18924	2.90273	2.6379	2.19696	3.15694	3.50507	1.77145	1.35412	1.55223	1.16469	1.17372	1.2114	1.36549	1.40617	1.30813	1.18081	1.312	1.25793
180	2.14096	3.01715	1.80288	2.06146	2.50786	2.17251	2.61129	2.70823	2.08756	3.28956	3.42991	1.82913	1.41849	1.45245	1.2648	1.31992	1.08548	1.58804	1.37359	1.37492	0.860247	1.33177	1.35483
185	2.12383	3.26471	1.72304	2.00509	2.27928	2.1236	2.61646	2.72731	2.12988	3.10815	3.51539	1.70085	1.58003	1.35137	1.11014	1.20441	1.12136	1.62182	1.19231	1.27167	0.900436	1.40699	1.29381
190	2.10153	3.02265	1.86796	1.99919	2.24884	2.22381	2.78546	2.61242	2.18684	3.9349	3.47285	1.82598	1.71922	1.29169	1.22351	1.05289	1.16921	1.65529	1.19523	1.57199	0.846657	1.24199	1.33982
195	2.05178	3.0654	1.83164	1.87773	2.41566	1.99433	2.93725	2.7763	2.0444	3.60385	3.66543	1.88001	1.76507	1.30618	1.09802	1.13386	0.976639	1.52191	1.0994	1.2682	1.20385	1.21045	1.77244
200	2.14944	3.0784	1.81502	2.23888	2.53166	2.23498	2.87324	2.58484	1.9348	3.78853	3.6086	1.81323	1.87954	1.37698	1.18667	1.09417	1.02037	1.56596	1.18773	1.53154	0.933067	1.32432	1.41683
205	2.1342	2.77908	1.87366	2.15909	2.37465	2.22363	3.09158	2.58552	1.9779	3.64441	3.58362	1.67875	1.78683	1.294	1.1199	1.11906	0.937295	1.39178	0.916383	1.36389	0.815843	1.51308	1.25786
210	2.20158	2.93106	1.98534	2.04563	2.45337	2.3446	2.87874	2.86832	2.01034	3.34347	3.82233	1.74416	1.52945	1.34234	1.19206	1.20138	1.03171	1.46527	0.999247	1.38688	1.0673	1.59707	1.17412
215	2.2119	3.3856	1.92315	1.98482	2.41876	2.09552	2.78152	2.65347	2.04036	4.07192	3.82446	1.81577	1.48435	1.16127	1.04366	1.4842	1.02841	1.39445	0.92555	1.43108	1.16032	1.5526	1.86658
220	2.32513	3.22008	1.83117	2.11774	2.55812	2.12741	3.1438	2.84003	2.06733	4.01107	3.90539	1.8428	1.43998	1.12094	1.10768	1.35934	1.15483	1.44106	0.942902	1.9403	1.23089	1.59879	1.97048
225	2.24394	3.767	2.01914	2.25293	2.61075	2.23604	3.42044	2.87543	2.05555	3.85818	3.95865	1.76469	1.48068	1.2082	1.14016	1.20142	1.09036	1.30906	0.937336	1.48312	1.07413	1.58868	1.83345
230	2.29093	3.66166	1.86647	2.21505	2.8064	2.32957	3.47337	2.99747	2.17215	3.72138	4.16498	1.66528	1.42576	1.37365	1.05218	1.15645	1.07315	1.26639	0.959927	1.41793	1.48227	1.33728	1.41358
235	2.27239	3.38598	1.84415	2.0961	2.50364	2.16215	3.40217	2.92624	2.16789	3.6744	4.27398	1.76388	1.63798	1.46627	1.09215	1.15325	1.14337	1.40964	0.991259	1.43542	0.980959	1.35569	1.21822
240	2.40659	3.52732	1.87282	2.1758	2.44759	2.29991	3.38313	2.70732	2.24035	3.66118	4.22874	1.74787	1.41621	1.68039	1.20144	1.13776	1.1004	1.24022	0.959174	1.12458	1.37929	1.34611	1.07581
245	2.3343	3.1882	1.99047	2.16579	2.61361	2.23182	3.28123	2.66003	2.30734	4.03473	4.03793	1.89058	1.53879	1.41556	1.11819	1.13845	1.06928	1.42172	0.998003	1.41454	1.23372	1.31244	0.88583
250	2.31779	3.13065	1.92614	2.04401	2.4297	2.21193	3.37011	2.71368	2.34044	3.82651	4.12908	1.8056	1.52324	1.54349	1.13477	1.17666	0.941844	1.42027	1.00269	1.46435	1.02188	1.34997	1.14142
255	2.26404	3.71914	1.99664	2.08334	2.53054	2.03451	3.37257	2.81779	2.3968	3.93207	4.21287	1.82532	1.56262	1.50976	1.11109	1.16714	0.908936	1.30604	0.970502	1.32491	0.887209	1.53727	1.2815
260	2.13123	4.11811	1.74955	2.23023	2.25952	2.24463	3.38543	2.87507	2.52708	3.95564	4.49986	1.6911	1.41546	1.6144	1.1181	1.09608	0.870206	1.4611	0.891239	1.32933	0.848183	1.36456	1.08621
265	2.21774	4.19574	1.96974	2.18243	2.57366	2.36128	3.28118	2.82237	2.2672	3.35132	3.96199	1.70944	1.58666	1.44506	1.20741	1.09893	0.901535	1.47346	1.03117	1.31423	0.928997	1.38973	0.925609
270	2.27715	3.99796	1.83229	1.99184	2.36049	2.13156	3.22573	2.61084	2.26743	3.49121	4.24181	1.65547	1.5276	1.27059	1.08012	1.20609	1.05599	1.43194	1.02645	1.35707	0.873473	1.40604	0.945002
275	2.1709	4.13968	1.9689	1.98352	2.43778	2.16168	3.45346	2.54873	2.23424	3.74645	4.45929	1.95858	1.55063	1.22524	1.1807	1.22263	1.10813	1.47836	1.15345	1.39186	0.722311	1.33803	1.15338
280	2.21382	4.16898	2.11177	1.90237	2.4635	2.25627	3.4923	2.90704	2.18846	3.65825	4.51513	1.95324	1.68122	1.17949	1.32617	1.23907	1.08182	1.60012	1.17349	1.44132	0.820058	1.36016	1.11353
285	2.3388	4.11723	1.88897	2.37188	2.39348	2.39754	3.62847	2.81123	2.08646	3.74495	4.20406	1.9321	1.63702	1.13662	1.23051	1.21826	1.09153	1.40395	1.11862	1.48213	0.920421	1.45061	1.23259
290	2.42056	4.18401	2.01737	2.07244	2.52917	2.35221	3.57409	2.71013	2.27968	3.77054	4.41291	1.83914	1.75334	1.13549	1.3185	1.12456	1.04493	1.65407	1.10732	1.53397	0.882195	1.56529	1.31894
295	2.3587	4.29078	1.98375	2.02794	2.75607	2.22141	3.29732	2.79582	2.16659	3.80661	4.4418	1.96824	1.59472	1.15507	1.16289	1.18796	1.10448	1.45017	1.02004	1.44196	0.712282	1.59737	1.7088
300	2.32417	4.2007	2.06882	2.1599	2.63355	2.37245	3.00777	2.56268	2.089	3.88184	4.52906	1.83945	1.68871	1.17001	1.20324	1.19636	0.866057	1.45388	1.10788	1.40406	0.802107	1.48174	1.14623
305	2.49493	3.99431	2.11803	2.22208	2.77999	2.43118	3.46404	2.8443	2.33618	3.68098	4.65665	1.92671	1.64111	1.19218	1.33744	1.15044	0.908253	1.38902	1.14795	1.44371	0.840043	1.41559	1.1703
310	2.43982	3.8181	1.98319	2.00549	2.75228	2.20082	3.21771	2.94469	2.29572	3.66985	4.55612	1.85775	1.51205	1.12951	1.06582	1.13321	0.86773	1.59358	1.04688	1.3497	1.06257	1.32002	1.0436
315	2.50107	3.85374	1.96834	1.96309	2.85418	2.19643	3.09648	2.93216	2.46254	3.67686	4.53857	1.85404	1.44465	1.24763	1.30675	1.19527	0.815657	1.7633	0.996366	1.3022	0.956904	1.18216	1.01444
320	2.49351	3.75432	1.94164	2.04797	2.93377	2.43077	3.52242	2.78681	2.49231	3.98563	4.57611	1.87065	1.33321	1.30731	1.16488	1.24734	0.946159	1.77042	1.01165	1.32766	1.24789	1.19762	1.09095
325	2.62365	3.75585	1.83743	2.08932	2.52619	2.28979	3.30462	2.68275	2.50536	3.64179	4.39961	1.95253	1.54176	1.19619	1.20864	1.094	0.892082	1.91475	1.07733	1.29769	0.902616	1.23938	1.20987
330	2.59248	3.94656	1.90223	1.92643	2.56564	2.4492	3.41201	2.73679	2.39547	3.71365	4.42879	1.92824	1.39296	1.34414	1.16091	1.17091	0.943141	1.90996	1.05045	1.23724	0.933357	1.14856	1.0356
335	2.48176	4.07978	1.97002	1.97432	2.69233	2.68389	3.30188	2.74537	2.5166	3.83299	4.52945	2.01139	1.68425	1.2412	1.0644	1.26084	0.861767	1.65165	1.12922	1.05611	1.14179	1.16355	1.04884
340	2.5963	4.22861	1.88486	2.08374	2.77975	2.52513	3.29228	2.77223	2.46831	3.49579	4.35029	1.90918	1.60157	1.29817	1.13799	1.16221	0.850522	1.53754	0.99008	1.0797	1.11482	1.16446	1.11098
345	2.44571	4.11896	1.74405	1.96334	2.89494	2.29833	3.26227	3.10576	2.64149	3.64431	4.32719	1.8737	1.42719	1.19777	1.03144	1.15048	0.864996	1.59807	1.07946	1.26358	1.03052	1.38195	1.04289
350	2.47491	4.06328	2.05005	2.22838	2.83268	2.48669	3.35769	2.89763	2.72044	3.99648	4.59708	1.81119	1.38946	1.3019	1.04385	1.12205	1.12525	1.57883	1.03493	1.29195	0.874201	1.65331	1.16081
355	2.43984	3.97278	1.92389	2.20932	2.68748	2.38157	3.47364	3.01193	2.35983	3.73061	4.61045	1.83874	1.42926	1.2425	1.13657	1.23206	0.864619	1.60677	1.08345	1.41809	0.825146	1.32415	1.23301
360	2.49381	3.99154	2.08535	2.2329	2.76707	2.42469	3.58437	2.90688	2.27213	4.01577	4.84149	1.87172	1.33273	1.16319	1.08902	1.18718	0.875227	1.53915	1.07727	1.57004	0.843023	1.42814	1.07368

## Sheet: Figure 3h
37°C	20°C
2.32133	2.21919
2.29218	2.23407
0.866903	2.35698
1.12333	3.07328
0.874436	3.16173
0.739225	1.74659
1.28509	1.18894
1.30006	1.70974
1.21013	1.72688
1.53059	1.04226
1.03916	1.44281
1.59745	1.38309
1.46514	0.80832
1.67598	1.59392
1.92966	1.1846
1.44932	0.944667
0.988625	1.02203
0.926467	1.26107
1.34586	1.12057
1.4754	1.14676
1.3242	1.66649
1.12435	1.57409
1.50756	1.14528
1.58058	1.62571
1.35412	1.35185
2.969	1.53802
2.03602	1.55225
3.30029	2.2603
1.79865	2.06164
2.84377	2.19537
1.74131	2.30084
1.99436	1.51933
1.26515	1.10945
1.12953	1.03306
1.0684	1.38361
1.02213	1.38476
1.34664	1.54641
1.15443	1.3447
1.15956	1.57454
1.37873	2.4375
2.09616
1.37901
1.3953
2.42904
2.00446
1.48084
1.40914
2.13596
2.08811
2.21214
2.09416
2.3898

## Sheet: Figure 5e,j,k 6d,i
Gαo-Nt7					MGNC-Nt7					Gαo-Nt31
mRFP-KASH	zDHHC3	zDHHC7	zDHHC11	zDHHC5 + Golga7b	mRFP-KASH	zDHHC3	zDHHC7	zDHHC11	zDHHC5 + Golga7b	mRFP-KASH	zDHHC3	zDHHC7	zDHHC11
0.959664	1.79059	2.39813	2.03144	1.11456	1.08906	1.39268	1.71125	2.62403	1.50413	1.03246	1.37209	1.55818	2.3051
1.1476	2.01119	2.96239	2.5675	1.08554	1.01155	1.36436	1.32397	1.78249	1.39905	1.0761	1.43219	1.61654	2.12895
1.1485	3.38263	3.95532	2.3306	1.33331	1.07675	1.43735	1.3754	2.6366	1.30742	1.2353	1.55456	1.86632	2.10855
1.14802	1.96149	2.18049	3.64017	1.10763	0.90434	2.39255	1.09843	2.61383	1.78619	1.43546	1.38248	1.44826	2.35947
1.39719	1.45392	1.76716	3.15381	0.909737	1.03296	1.20243	1.52136	2.03538	1.68502	1.1222	1.63514	1.56461	1.79164
1.11624	1.79141	2.46471	3.24758	1.20936	0.901407	1.35595	1.51773	1.90016	1.10919	0.932826	1.71205	1.63769	2.42079
1.27349	2.2096	2.81864	1.74631	1.12182	0.891879	1.17396	1.38715	1.735	1.56624	1.23075	1.28253	1.50943	1.98089
0.788014	1.56266	1.64382	4.67456	0.809775	0.865577	1.26456	1.27676	1.97074	1.72953	1.06487	1.3034	2.01593	1.81641
0.865187	1.99271	2.83547	1.77249	1.22426	0.84696	1.64638	1.50648	2.20783	1.72373	0.853467	1.57147	1.70481	2.03386
0.891531	2.15247	2.02137	2.37777	1.22167	1.3851	0.933999	1.08579	1.69588	1.73497	0.850863	1.84942	1.31085	2.01486
1.11108	3.15508	2.46543	3.12106	1.09855	1.03233	1.43083	1.25753	2.24816	2.01367	1.06366	1.32878	2.57609	1.97396
0.950523	1.91216	2.41554	1.46118	1.05454	0.907545	0.966249	1.44673	1.9304	2.05879	1.14347	1.14317	2.06624	2.01637
1.30235	1.98157	1.77784	2.26161	1.07583	0.799877	1.10167	1.20003	2.67241	1.66781	1.30484	2.11284	3.11066	1.42938
0.876248	2.17729	2.11896	2.4517	0.954551	1.10764	1.53525	1.51425	2.53125	1.9921	1.27312	1.75945	1.25231	3.04025
1.18364	1.66163	2.63563	1.43891	0.909141	0.979025	1.05253	1.8378	2.56763	2.41603	1.21645	1.24692	1.10857	3.01594
0.870386	1.53958	2.18438	2.97425	0.853314	0.631758	1.41812	1.36073	2.64262	1.7964	0.752314	1.35613	1.75119	3.09656
0.879347	1.9404	3.18046	2.74462	1.49208	0.962778	1.88586	1.20903	3.19112	1.02157	1.35817	1.13167	2.03761	1.80431
0.925582	2.50758	2.94563	2.17509	1.17093	0.771908	1.34628	1.47455	2.64566	2.69724	0.8583	1.29783	2.85642	2.60005
1.10543	2.38399	4.47369	3.37608	1.02163	0.969242	1.17566	1.52836	4.23705	1.29412	1.14538	1.30203	1.44809	1.78586
1.32006	2.15922	2.17683	2.22792	0.998192	1.49524	1.50345	1.14348	3.38093	1.20934	1.10003	1.13617	1.16102	1.69121
0.994418	2.5106	2.83983	1.98866	1.49861	0.801158	1.53709	1.35618	2.53725	2.21667	1.10804	1.36873	1.36829	1.87911
1.23676	2.26738	1.64623	2.78168	1.58919	0.958252	1.637	1.00939	2.2718	2.08918	1.40657	1.59463	2.1696	2.78395
1.05182	2.03836	3.44253	1.91664	1.22064	1.12584	2.29366	1.34563	2.66618	1.08443	1.22562	1.15797	1.43097	1.69452
1.25474	1.59205	3.20986	2.08389	1.07061	0.979711	1.78494	1.23551	4.54509	1.21463	1.10603	1.24651	1.91384	3.54246
1.05913	1.85985	2.71036	1.87335	1.28188	1.2892	1.38648	1.16315	2.7449	1.25013	0.897381	1.30984	1.37125	3.95406
0.952561	2.76843	1.9694	2.93821	1.12566	1.45871	1.39914	1.66279	4.4811	1.32024	1.19456	1.36351	1.12259	3.45088
1.13378	2.42067	2.10949	2.08214	0.792145	1.70561	1.79854	1.36275	2.92848	1.28844	1.12118	1.32869	2.43975	2.9806
1.28096	2.09363	1.55011	2.22606	1.12002	0.952726	1.42542	1.44031	2.58365	1.76242	1.28733	1.07823	2.46136	2.60033
1.33859	1.8432	4.00055	2.05437	0.951839	1.17623	1.30241	1.39288	3.27492	1.69898	0.87206	1.06353	1.99039	1.89545
1.20843	2.09048	2.27275	3.2378	1.36746	1.25316	1.3516	1.34026	2.03214	2.90775	0.792377	1.48364	1.90954	2.61671
1.0733	3.46309	2.90449	1.40613	0.897808	0.976532	1.02252	1.19025	1.68432	1.88032	1.00379	1.13202	1.19791	2.15353
1.14272	1.89337	3.12758	2.73737	1.06907	1.29449	1.15851	1.24762	2.133	1.54957	1.29687	0.968975	1.78248	2.22146
0.936327	1.50309	1.85584	3.22976	1.23308	1.63244	1.53714	1.35961	3.35025	1.19856	0.93511	1.96605	2.01695	2.73369
1.08306	1.70116	1.61977	3.17859	1.1763	0.87141	1.23791	1.21107	2.66396	1.53717	1.08532	1.75048	1.78104	2.60547
1.27463	1.94308	1.79871	1.65681	1.02983	1.05045	1.02028	1.30027	3.05072	1.15775	0.925508	2.21066	1.46769	3.20915
0.915765	1.78073	2.57646	3.25739	1.48276	1.48066	1.53539	2.06064	4.37319	1.67976	1.004	1.94667	2.51977	1.86216
0.827636	3.37819	2.63729	2.07021	0.926093	1.32472	1.22623	1.18415	2.62706	1.62222	1.09507	2.03903	2.77861	2.22227
1.03799	4.17799	2.0703	2.23705	1.00338	1.2504	1.27454	1.61508	1.78523	2.00088	1.02446	2.7011	1.72546	3.15039
1.2332	2.1762	2.2392	1.94419	0.878516	0.917727	1.05328	1.4218	2.51678	1.3288	0.801004	1.68352	1.59575	2.32076
1.10938	2.24011	1.84003	1.75685	1.18006	0.66355	1.25151	1.3911	3.10362	1.43868	1.12145	2.29498	1.64075	4.38483
0.623713	1.90195	1.21102	2.5081	1.16412	1.23755	2.27109	1.63501	4.6379	1.71057	1.07806	2.4044		1.41239
0.91457	2.79756	2.21277	2.45823	1.18195	1.07403	1.6171	2.72071	4.50294	3.91872	1.14504	1.73822		3.18213
0.862071	1.93636	2.33413	2.6353	0.821338	1.0183	1.18105	3.5281	2.54376	2.04311		2.20633		2.99002
1.11728	2.5532	2.94149	3.53617	0.84326	0.955657	1.50496	1.55051		1.6983		1.77713		1.96495
	2.57784	3.22716	2.33668	0.850946	0.982382	1.28145	1.55928		2.06722		2.34464		2.33718
	2.21106	1.65678		1.3454	1.35533	1.4272			1.69829				2.64448
	1.87339			1.05867	0.983833	1.72685			3.90607
	2.56611			1.0418	1.63192	1.26679			2.42722
	1.72664			1.03265	1.28085	0.926921
	2.18483					1.7883
						0.953617
						1.33824
						1.68

## Sheet: Figure 7c,g,k
Gαo-Nt7			MGNC-Nt7
Control	zDHHC11	zDHHS11	Control	zDHHC3	zDHHS3	zDHHC7	zDHHS7
1.26002	2.10167	0.915198	1.47171	1.71146	2.35608	2.29294	2.47783
0.740552	1.25199	1.00978	1.9587	1.94722	1.52504	1.8316	2.02033
0.609678	1.57233	1.24113	2.12093	1.21263	1.43546	1.88907	1.23559
1.33211	1.43891	1.13841	2.61559	1.77619	3.01347	0.98769	1.58705
1.04807	1.35154	1.02025	2.3471	2.32414	1.98434	2.52195	2.00049
1.5396	1.43124	1.10116	2.64195	1.45592	1.67812	2.4347	1.71907
1.05107	2.38006	1.38698	2.04622	1.63064	1.04508	1.16153	2.01705
1.173	1.73461	0.844425	2.14817	1.51607	1.65269	1.51163	1.97314
1.21621	1.87659	1.19216	3.05399	1.74232	1.68476	2.36226	3.23723
1.09943	1.87415	1.35754	3.15481	1.26914	1.78326	2.3179	1.73715
0.93446	2.53189	1.15581	1.88807	1.36661	3.12209	0.930626	2.34261
1.10523	2.01404	1.13752	1.96286	1.81116	2.69985	1.28581	2.28341
1.05589	1.60984	0.834039	2.4725	1.53591	2.26912	0.954652	2.57855
0.618522	1.71545	1.48095	1.90638	1.56439	2.10703	1.03435	1.78051
0.722661	2.06487	1.00311	1.46353	1.64913	1.71592	1.48965	2.48204
0.928856	2.16566	1.08893	1.32089	1.29499	1.80605	1.15486	2.99796
1.33194	2.35813	1.02235	2.51906	1.40172	2.03395	1.40597	2.8947
1.17513	1.75345	0.921827	2.39153	1.88174	1.93491	1.4746	2.244
0.873475	2.10292	1.32896	2.11885	1.33288	2.63853	1.91065	3.28882
1.13156	1.5634	0.91975	2.1326	0.806407	3.1329	1.2561	2.86819
1.30461	1.43956	0.852381	1.91742	1.77079	2.93075	1.91735	2.37179
0.74908	3.08919	0.935488	1.60957	1.84583	1.98507	1.30277	1.70783
1.26599	1.6866	0.778706	2.63564	1.09408	1.72019	1.31473	1.61751
0.8541	1.80555	1.43186	2.59783	1.63119	2.57712	1.80856	1.88543
0.82828	1.43078	1.10343	1.81291	1.44269	2.12243	0.807223	2.52462
1.11602	1.87197	0.942496	2.83559	0.94096	2.61349	0.907445	1.64703
0.878012	2.19561	1.04274	2.35029	0.924819	1.41879	1.28042	2.26942
1.00184	1.84107	0.937538	2.36686	2.5818	2.0236	2.40566	2.08446
1.11891	2.23663	0.830798	2.53577	1.95656	3.25	1.53886	2.69732
1.02782	2.71828	1.1408	2.01409	1.00048	2.41801	1.28116	2.04205
1.1886	2.8998	0.656147	2.09012	0.830678	1.95823	1.30088	1.73974
1.14204	1.42721	1.17342	2.02615	2.45032	1.3863	2.62724	2.52362
1.18048	2.13122	0.808475	1.94656	2.30247	2.11686	1.24614	0.917619
0.692564	1.86413	1.14623	2.27896	2.45386	1.59926	1.80052	2.55828
0.9669	2.36047	1.16724	2.84695	1.38567	1.78586	1.8544	3.03158
0.749034	2.39223	0.908941	2.11247	1.10251	2.19827	1.91118	2.00644
1.27971	2.5197	0.906161	1.07106	0.735372	2.3386	1.18301	1.86979
1.07299	1.47327	1.19895	1.55755	1.61444	2.10606	1.95429	2.78734
0.863846	1.49141	0.728528	2.08314	1.53252	2.06642	1.83842	1.82448
0.98643	2.93773	1.3641	2.33025	1.95735	3.07001	2.44203	2.01708
1.13442	3.13599	0.92598	2.0067	1.43795	2.18784	1.76115	2.11058
1.00472	2.22476	1.02319	1.73588	1.45911	1.76493	2.19067	2.22354
0.906746	3.10505	0.674332	2.29367	1.87253	2.78535	1.87488	2.41646
0.551768	2.36666	0.592901	2.02133	1.97864	1.65032	1.93428	1.70737
1.15204	2.69397	0.605823	2.23447	2.08767	2.69405	1.80756	1.99656
0.906804	2.50916	0.805913	2.14618	1.88265	2.2292	1.31465	2.68574
0.847329	3.03943	1.0396	2.15749	1.72341	1.26664	1.2253	2.26582
1.13442	2.35073	0.684315	1.84259	1.59063	1.8044	1.88474	2.45522
1.00472	1.73844	1.34046	2.06696	1.66552	2.533	2.33227	2.09108
0.906746	1.02933	1.55365	1.94376	1.37386	2.00653	2.50418	1.68028
0.551768	1.43715	0.540595	1.8642	0.775872	2.70261	2.5294	1.66789
1.15204	2.13206	0.547622	2.11094	2.35132	1.93973	2.36414	1.74837
0.906804	2.85899	1.49397	2.03356	1.88412	2.41103	1.24979
0.847329	2.64731	0.84952	2.28436		1.77149	2.0628
0.747041	2.62756		1.74474		1.38059
1.30682	1.61978		1.74891		2.08762
1.32448	1.15912
1.1828	1.63308
	1.63102
	1.65366
	2.22976

[truncated: 15 more sheets: Figure 7d,h,l, Figure 7n,o, Figure 8g, Figure 8i, Supp Figure 1h, Supp Figure 1l, Supp Figure 1p,q, Supp Figure 2b, Supp Figure 2e, Supp Figure 2h, Supp Figure 2n,o, Supp Figure 6c, Supp Figure 8f, Supp Figure 10g,h, Notes Figure 1h]
